# Supplementary material for: Comparative Efficiencies of TiO2 Photocatalysts on β-Blocker Metoprolol Degradation by Solar Heterogeneous Photocatalysis
Source: Nanomaterials (Basel). 2025 Sep 19;15(18):1445. doi: 10.3390/nano15181445 (PMC12472614; doi:10.3390/nano15181445)
Supplement: Supplementary file 1 [file nanomaterials-15-01445-s001.zip]

Archive with 1 entries (1 files):
- nanomaterials-3842800-SI.pdf
